# Supplementary material for: Impact of a New Preoperative Stratification Based on Cardiac Structural Compromise in Patients with Severe Aortic Stenosis Undergoing Valve Replacement Surgery
Source: Diagnostics (Basel). 2024 Oct 9;14(19):2250. doi: 10.3390/diagnostics14192250 (PMC11475271; doi:10.3390/diagnostics14192250)
Supplement: Supplementary file 1 [file diagnostics-14-02250-s001.zip]

Archive with 1 entries (1 files):
- diagnostics-3231470-supplementary.pdf
